# Supplementary material for: The Influence of Sporulation Conditions on the Spore Coat Protein Composition of Bacillus subtilis Spores
Source: Front Microbiol. 2016 Oct 13;7:1636. doi: 10.3389/fmicb.2016.01636 (PMC5061772; doi:10.3389/fmicb.2016.01636)
Supplement: Supplementary file 1 [file Table_1.XLSX]

## Sheet: Table S1 (A) & (B) 
Proteins that could be identified in two out of four replicates with more than 1 peptide were included in the identification list. For quantification first a sub-selection of spore coat proteins was made based upon literature, localization studies and sigma factor
regulation. Similar to identification list only the proteins that could be quantified in two out of four replicates were included in the quantification list. Thus in total 351 proteins were identified of which only 77 were quantified. Two proteins marked in bold red were
not used for quantification as they failed to match the criteria (two out of four replicates)
No.	SWISSPROT ID	Protein	Description	(A) PROTEIN IDENTIFICATION											(B) PROTEIN QUANTIFICATION
				Mass	Replicate 1		Replicate 2		Replicate 3		Replicate 4				Replicate 1		Replicate 2		Replicate 3		Replicate 4
				(D)	Score	# MS/MS spectra	Score	# MS/MS spectra	Score	# MS/MS spectra	Score	# MS/MS spectra			Score	L/H	Score	L/H	Score	L/H	Score	L/H
1	P14016	CotE	Spore coat protein E	20964	5942	127	4220	97	7116	178	2577	79			6508	1.15168	4702	1	7803	0.685642	2945	1.12496
2	Q08311	CotY	Spore coat protein Y	17872	3785	82	3239	91	5615	108	5886	116			4083	1.15037	4121	1.18397	5984	1.20515	6358	1.09786
3	Q08313	CotX	Spore coat protein X	18589	2131	58	2015	68	1626	48	2307	67			3808	1.57639	2270	1.33317	1710	1.93151	2425	1.12279
4	P07789	CotB	Spore coat protein B	42946	2976	52	3412	64	4119	74	2492	45			3430	0.145941	3829	0.0581916	4501	0.0472887	2736	0.0918175
5	P07788	CotA	Spore coat protein A	58462	2753	67	2530	58	2628	66	1829	57			3047	0.743344	2872	0.408704	2913	0.299466	2089	0.353203
6	P54601	YhcQ	Spore coat protein F-like protein YhcQ	24775	1960	46	1256	32	1136	25	1261	32			2173	1.50698	1403	1.09992	1230	1.04995	1376	1.09461
7	P46914	CotS	Spore coat protein S	41058	1749	42	1215	28	1631	42	917	28			1887	0.291139	1401	0.148699	1820	0.115891	1026	0.182074
8	Q08312	CotZ	Spore coat protein Z	16523	1747	24	1001	23	1980	34	2445	36			1837	1.48079	1281	1.61831	2070	1.40371	2517	1.58015
9	P24141	OppA	Oligopeptide-binding protein OppA	61486	1206	29	955	23	681	17	445	11			1430	0.359232	1046	0.263757	724	0.353126	485	0.249268
10	Q45538	CotJC	Protein CotJC	21682	1255	27	866	20	848	23	619	21			1423	2.50109	986	3.12781	944	1.70405	709	1.52379
11	O06996	CotR	Putative sporulation hydrolase CotR	35335	1077	30	674	21	1093	23	423	13			1274	0.867962	778	0.715733	1195	0.530192	488	0.813157
12	O06997	CotQ	Uncharacterized FAD-linked oxidoreductase CotQ (YvdP)	50053	1167	26	969	23	1626	39	926	30			1211	1	1044	0.743622	1774	0.622306	1053	0.751165
13	P46915	CotSA	Spore coat protein SA	42885	1056	28	604	18	1136	28	700	22			1198	0.174443	805	0.101888	1255	0.0924411	796	0.134605
14	P37531	YaaH	Spore germination protein YaaH	48607	998	30	1182	35	1401	44	993	37			1197	1.35967	1341	1.42071	1591	1.54571	1162	1.37206
15	P96619	YdcC	Sporulation protein YdcC	38113	931	22	612	17	1175	23	781	17			1090	0.650371	702	0.573662	1290	0.337041	877	0.371085
16	P38422	DacF	D-alanyl-D-alanine carboxypeptidase DacF	43270	946	20	995	28	1022	26	693	19			1019	0.832388	1138	0.940345	1138	0.795602	782	0.707164
17	P38490	YpeB	Sporulation protein YpeB	51153	898	20	1191	26	760	18	889	21			977	0.964208	1292	1.0948	825	1.31574	980	1.07077
18	P35149	SpoIVA	Stage IV sporulation protein A	55140	862	21	793	21	764	17	707	20			943	0.673942	883	0.588044	838	0.298963	800	0.350818
19	P23261	CotF	Spore coat protein F	18714	923	21	1200	24	1119	24	696	16			926	1.70602	1317	1.26438	1195	1.69149	750	1.33521
20	O34431	YloB	Calcium-transporting ATPase	97231	743	20	695	17	611	20	548	18			821	0.828241	793	0.811406	690	0.607352	657	0.652975
21	P54598	YhcN	Lipoprotein YhcN	21004	742	16	1241	23	1031	16	782	14			781	0.812746	1358	0.808279	1110	0.959724	839	0.97659
22	O34656	CotI	Spore coat protein I	41219	687	17	693	18	878	30	604	18			740	0.247054	788	0.105103	1008	0.100182	701	0.163867
23	O31802	CotU	Uncharacterized protein CotU (YnzH)	11555	719	12	626	11	440	7	1218	18			729	0.974465	647	0.153827	444	0.320955	1225	0.0887612
24	P54466	YqfA	UPF0365 protein YqfA	35619	697	12	657	14	359	7	450	10			724	0.376255	719	0.490495	391	0.639522	500	0.48228
25	P42969	LipC	Spore germination lipase LipC	23591	549	14	380	10	373	11	181	6			602	0.435399	435	0.248999	413	0.11956	210	0.214262
26	P39801	CotG	Spore coat protein G	23942	523	17	627	22	602	21	740	31			587	0.681798	733	0.30953	678	0.275086	889	0.203533
27	O05495	YdhD	Putative sporulation-specific glycosylase YdhD	46835	554	8	332	8	576	12	592	13			576	1.98101	358	1.7071	609	1.79328	664	1.64409
28	P80864	Tpx	Probable thiol peroxidase	18204	530	12	527	11	149	3	127	4			570	1.18136	603	0.983117	157	1.23531	153	1.03479
29	P40397	YhxC	Uncharacterized oxidoreductase YhxC	30826	507	11	587	13	517	12	455	12			570	1.04867	645	0.801276	567	0.88181	502	0.898125
30	O31766	YmfH	Uncharacterized zinc protease YmfH	48918	526	12	573	13	295	7	287	8			569	1.16718	619	1.08429	319	1.11329	316	0.989596
31	O34806	GerW	Uncharacterized spore protein GerW (YtfJ)	16336	487	15	554	13	536	13	431	14			567	0.942165	608	1.04065	600	1.3459	495	1.14989
32	P40746	Tgl	Protein-glutamine gamma-glutamyltransferase	28278	495	14	409	9	814	18	477	12			565	1.22152	444	1.57204	880	1.40748	519	1.28319
33	O34767	OxdD	Oxalate decarboxylase OxdD	43527	505	12	463	11	242	7	366	8			546	0.886076	518	1.0055	264	0.822243	397	0.992305
34	O06734	YisY	AB hydrolase superfamily protein YisY	30540	472	12	248	9	273	6	422	10			520	1.94042	283	1.93722	288	2.58498	448	1.83375
35	P94377	KatX	Catalase X	62325	447	9	283	5	57	2	139	4			485	1.44304	305	1.21186	62	1.71034	149	0.614826
36	O07622	YhfW	Putative Rieske 2Fe-2S iron-sulfur protein YhfW	57074	428	9	412	8	85	2	94	2			474	0.987997	438	1.15008	86	1.36726	99	1.05679
37	P50739	SleB	Spore cortex-lytic enzyme	33980	487	10	451	10	474	11	367	11			471	0.8433	488	0.997999	518	1.15514	408	1.22467
38	P54375	SodA	Superoxide dismutase [Mn]	22476	378	9	877	19	677	15	196	8			444	1.41554	961	0.901201	749	0.980961	236	0.970738
39	P42249	CwlJ	Cell wall hydrolase CwlJ	16452	418	11	231	5	270	6	93	2			433	1.53034	256	1.28189	290	1.86742	103	1.75463
40	O31589	YhbB	Uncharacterized protein YhbB	35810	416	7	426	9	576	10	373	7			433	1.25382	472	0.952976	602	0.663525	399	0.698927
41	O32062	SafA	SpoIVD-associated factor A	43201	330	8	311	10	727	27	302	12			429	0.629419	359	1.05115	794	1.02356	372	0.812507
42	P22322	Gpr	Germination protease	40258	325	6	96	4	33	2	49	2			415	1.40419	105	1.61456	38	1.96921	54	1.52596
43	P54430	YrkC	Uncharacterized protein YrkC	21242	368	10	405	7	327	8	189	5			403	0.988433	426	1.17534	351	1.34339	214	1.01301
44	O34423	YjqC	Uncharacterized protein YjqC	31289	374	10	480	13	581	17	352	13			400	1.5155	505	1.77714	634	0.770971	399	0.59987
45	O35023	SodF	Probable superoxide dismutase [Fe]	33456	332	12	344	9	390	12	365	14			393	1.26495	386	1.18059	438	1.25793	423	1.11737
46	Q06320	CwlC	Sporulation-specific N-acetylmuramoyl-L-alanine amidase	27130	349	11	45	1	187	4					391	0.0860759			205	0.0678354
47	P54586	YhcB	Uncharacterized protein YhcB	19003	349	7	132	2	124	2	278	5			369	1.67001	138	1.63332	129	1.58216	300	1.52271
48	Q796Y5	YgaK	Uncharacterized FAD-linked oxidoreductase YgaK	50868	350	7	310	7	344	11	161	5			363	0.560672	337	0.341171	401	0.24568	179	0.26986
49	O31649	YjdH	Uncharacterized protein YjdH	15192	326	7	490	9	161	3	141	2			359	1.75818	525	1.97099	168	1.49167	146	0.960551
50	P39620	GerQ	Spore coat protein GerQ	20263	321	8	403	13	339	8	498	14			356	2.58839	450	1.2944	376	0.551052	559	1.01842
51	Q45536	CotJA	Protein CotJA	9733	324	9	967	15	810	16	693	15			355	2.13313	1042	2.67384	867	1.77066	745	1.44467
52	P07790	CotC	Spore coat protein C	8811	290	11	564	18	313	11	674	24			332	0.774989	637	0.32929	357	0.39912	786	0.236155
53	P39668	YyxA	Uncharacterized serine protease YyxA	42762	296	3	574	7	207	3	89	2			309	1.77062	606	2.16108	213	3.24599	91	1.99523
54	Q45537	CotJB	Protein CotJB	10214	270	8	168	4	101	4	114	5			264	3.04234	179	4.02326	116	4.80302	131	3.39764
55	P54481	YqfX	Uncharacterized protein YqfX	13893	246	3	893	16	503	9	478	8			252	0.763859	954	0.51926	538	0.734025	510	0.690907
56	O31764	YmfF	Probable inactive metalloprotease YmfF	48174	219	5	190	4	87	2	85	1			250	1.06984	207	1.00675	92	1.01904	85	1.00769
57	P54944	YxeE	Uncharacterized protein YxeE	14705	235	4	343	8	401	11	289	7			236	2.20428	369	2.45998	434	2.90795	318	2.04509
58	O34564	YkuU	Thioredoxin-like protein YkuU	20434	220	4	190	4	118	3	167	3			234	1.0323	235	1.07791	124	1.24976	178	1.16072
59	O34654	YodI	Uncharacterized protein YodI	9188	194	10	354	14	292	11	318	12			224	0.840463	408	1.19735	337	1.31197	358	1.3894
60	O34475	YfkO	Putative NAD(P)H nitroreductase YfkO	25612	202	5	171	3	46	1	45	1			216	1.19031	183	1.06541	46	1.05335
61	P54597	YhcM	Uncharacterized protein YhcM	17020	193	3	164	4	173	3	141	3			201	0.865779	172	0.774137	179	0.851649	147	0.921101
62	P54524	YqiG	Probable NADH-dependent flavin oxidoreductase YqiG	40780	185	5	44	1			64	2			194	1.21366					68	1.09678
63	O34588	YkuJ	Uncharacterized protein YkuJ	9239	169	4	122	4	59	3	54	2			183	0.935618	136	1.0055	69	1.24323	56	0.919584
64	O32052	YrbF	UPF0092 membrane protein YrbF	9897	146	2	349	3	45	1	24	1			148	1.44718	364	0.937844
65	C0H461	YrzQ	Uncharacterized protein YrzQ	5039	131	2	222	3	219	3	178	2			136	1.15452	224	0.917709	224	1.2793	181	1.02113
66	P35150	DacB	D-alanyl-D-alanine carboxypeptidase DacB	43053	103	1	130	3	131	3	99	4			103	0.562636	140	1.10318	147	0.488847	115	0.500704
67	O32166	YurZ	Uncharacterized protein YurZ	13669	71	2	224	6	46	1	60	3			77	1.42449	265	1.48449	49	1.74427	75	1.50862
68	P37558	YabP	Spore protein YabP	11396	60	2	22	1	97	4	33	1			68	0.460934	22	0.0999625	114	0.120591
69	O32160	YurS	Uncharacterized protein YurS	10426	44	2	53	1	49	3	45	1			68	0.138564			54	0.00577694
70	Q45535	CotH	Inner spore coat protein H	42786	245	4	224	5	342	14	191	5					234	0.103564	388	0.104442	218	0.192695
71	P37538	YaaQ	Uncharacterized protein YaaQ	11959	72	1	100	3	156	3							110	0.504627	164	0.315049
72	Q04805	YmxG	Uncharacterized zinc protease YmxG	45966	50	1	54	1			34	1					54	0.704602			34	0.700444
73	O34579	YfkD	Uncharacterized protein YfkD	29569	37	1	164	6	390	8	165	4					183	0.661456	421	0.351995	183	0.874607
74	P54943	YxeD	Uncharacterized protein YxeD	13622	65	1	56	2	70	1					65	2.27193
75	P42402	YckD	Uncharacterized protein YckD	12782	34	1	30	1	137	4	35	1					30	0.294772	144	0.271568	41	0.228243
76	C0H403	YkzQ	Uncharacterized protein YkzQ	8889	25	1			241	3	44	1					23	0.192096	253	0.0860949	55	0.170911
77	Q08310	CotW	Spore coat protein W	12329					47	2	61	3							55	0.551178
78	P04831	SspA	Small, acid-soluble spore protein A	7066			27	1	19	1	108	3					30	1.32816	21	1.68269	125	1.14989
79	P94521	YsdC	Putative aminopeptidase YsdC	39192	44	1	71	2	46	2	188	4			63	0.730249	77	1.26688	52	1.77066	196	1.31029
80	P33166	Tuf	Elongation factor Tu	43566	3731	62	3730	76	2417	45	2372	50
81	P80868	FusA	Elongation factor G	76569	2082	45	1871	41	1732	39	1068	32
82	P09124	GapA	Glyceraldehyde-3-phosphate dehydrogenase 1	35810	1885	38	1712	34	1033	25	769	21
83	P37869	Eno	Enolase	46552	1736	33	1862	39	955	18	1532	26
84	P21881	PdhA	Pyruvate dehydrogenase E1 component subunit alpha	41522	1611	32	1119	23	1006	24	691	18
85	P12310	Gdh	Glucose 1-dehydrogenase	28072	1606	29	1296	28	682	18	521	16
86	O32224	AzoR2	FMN-dependent NADH-azoreductase 2	23257	1527	25	1545	26	805	15	874	16
87	P96614	CshA	DEAD-box ATP-dependent RNA helicase CshA	55296	1453	33	1075	22	553	13	618	17
88	P12877	RplE	50S ribosomal protein L5	20135	1331	20	1026	17	517	9	760	11
89	P21882	PdhB	Pyruvate dehydrogenase E1 component subunit beta	35452	1284	25	1649	30	888	22	832	18
90	P37871	RpoC	DNA-directed RNA polymerase subunit beta'	134168	1227	28	1665	37	913	19	614	17
91	P42919	RplB	50S ribosomal protein L2	30255	1214	24	781	15	1054	18	548	13
92	O34389	MalS	Probable NAD-dependent malic enzyme 3	62110	1213	23	896	21	755	17	797	21
93	P94391	YcgN	1-pyrroline-5-carboxylate dehydrogenase 2	56389	1211	22	498	12	351	11	210	6
94	P40924	Pgk	Phosphoglycerate kinase	42164	1162	25	707	16	494	9	273	8
95	P37809	AtpD	ATP synthase subunit beta	51388	1162	25	715	18	130	3	161	4
96	P13243	FbaA	Probable fructose-bisphosphate aldolase	30381	1157	16	1164	22	616	10	652	14
97	P80860	Pgi	Glucose-6-phosphate isomerase	50511	1155	18	1028	17	333	7	327	8
98	P39126	Icd	Isocitrate dehydrogenase [NADP]	46389	1114	29	917	29	947	27	598	19
99	P28598	GroL	60 kDa chaperonin	57389	1071	23	896	19	372	8	342	11
100	P21883	PdhC	Dihydrolipoyllysine-residue acetyltransferase component of pyruvate dehydrogenase complex	47510	1021	12	541	12	259	7	131	4
101	P40869	SpoVAD	Stage V sporulation protein AD	35977	976	19	674	13	357	7	293	7
102	P21467	RpsE	30S ribosomal protein S5	17612	955	19	580	15	342	7	401	8
103	Q45493	RnjA	Ribonuclease J 1	61478	925	23	474	14	265	8	188	10
104	P19669	Tal	Transaldolase	22957	846	24	759	19	224	7	271	9
105	P80700	Tsf	Elongation factor Ts	32334	781	14	362	12	482	12	304	10
106	O31605	YjbG	Oligoendopeptidase F homolog	77025	769	13	268	8	232	4	114	3
107	P17820	DnaK	Chaperone protein DnaK	65962	763	12	794	17	502	8	89	5
108	P45694	Tkt	Transketolase	72299	763	10	662	17	345	9	374	9
109	Q07833	WapA	tRNA nuclease WapA	258005	734	13	544	11	322	6
110	P39779	CodY	GTP-sensing transcriptional pleiotropic repressor CodY	28995	712	16	396	9	190	6	273	9
111	P80885	Pyk	Pyruvate kinase	62135	696	13	607	14	807	19	322	11
112	P21880	PdhD	Dihydrolipoyl dehydrogenase	49702	684	15	1391	31	868	19	959	21
113	P37554	SpoVT	Stage V sporulation protein T	19730	683	14	429	11	637	13	466	10
114	O05239	YugJ	Probable NADH-dependent butanol dehydrogenase 1	42706	674	19	728	18	694	15	735	14
115	Q02114	LytC	N-acetylmuramoyl-L-alanine amidase LytC	52594	669	14	70	2
116	P37870	RpoB	DNA-directed RNA polymerase subunit beta	133603	667	18	519	14	213	5	267	9
117	P46354	PunA	Purine nucleoside phosphorylase 1	29108	639	7	386	5	398	6	227	4
118	P70974	RplM	50S ribosomal protein L13	16365	611	13	754	15	361	8	143	5
119	O05267	YumB	NADH dehydrogenase-like protein YumB	44904	605	12	703	15	497	14	708	14
120	P42921	RplD	50S ribosomal protein L4	22377	596	9	331	8	218	6	97	4
121	P12425	GlnA	Glutamine synthetase	50246	583	14	201	8	44	3	22	1
122	P21464	RpsB	30S ribosomal protein S2	27950	582	17	256	8	286	9	269	9
123	P39790	Mpr	Extracellular metalloprotease	33821	573	11	165	3	254	4	170	3
124	P21879	GuaB	Inosine-5'-monophosphate dehydrogenase	52958	570	11	490	13	385	9	295	10
125	P21466	RpsD	30S ribosomal protein S4	22821	561	19	691	17	238	8	187	7
126	P07343	FumC	Fumarate hydratase class II	50500	541	8	189	4			34	1
127	P37808	AtpA	ATP synthase subunit alpha	54565	537	16	415	12	136	5	203	8
128	P37476	FtsH	ATP-dependent zinc metalloprotease FtsH	70893	537	12	705	13	197	3	130	4
129	P17889	InfB	Translation initiation factor IF-2	78573	513	11	478	10	235	7	228	7
130	P21465	RpsC	30S ribosomal protein S3	24308	507	16	483	10	482	11	587	14
131	O32165	SufD	FeS cluster assembly protein SufD	48264	497	5	185	3
132	O34340	FabF	3-oxoacyl-[acyl-carrier-protein] synthase 2	43977	493	6	239	6	46	2	173	3
133	P24137	OppF	Oligopeptide transport ATP-binding protein OppF	34726	492	8			24	1	33	1
134	P42060	RplV	50S ribosomal protein L22	12452	488	9	91	3	355	7	235	5
135	P94446	CoxA	Sporulation cortex protein CoxA	22104	484	7	195	2	281	5	239	6
136	P37571	ClpC	Negative regulator of genetic competence ClpC/MecB	90063	483	9	417	8	81	2	182	5
137	O06491	GatA	Glutamyl-tRNA(Gln) amidotransferase subunit A	52631	466	11	67	5	35	2	29	1
138	P08821	HupA	DNA-binding protein HU 1	9878	457	9	202	4	218	4	176	4
139	P29727	GuaA	GMP synthase [glutamine-hydrolyzing]	57812	453	7	198	4	56	2	120	3
140	P39772	AsnS	Asparagine--tRNA ligase	49053	453	6	352	9	269	4	56	2
141	O06998	YvdQ	Uncharacterized protein YvdQ	18568	430	6	261	5	125	2	104	3
142	P37527	PdxS	Pyridoxal biosynthesis lyase PdxS	31591	421	7	282	4	115	1	49	2
143	P50849	Pnp	Polyribonucleotide nucleotidyltransferase	77415	420	9	480	11	227	5	250	6
144	SWISS-PROT:P04264	KRT1	Tax_Id	65978	420	5			220	6	181	4
145	P80244	ClpP	ATP-dependent Clp protease proteolytic subunit	21668	412	8	350	9	425	8	316	9
146	P49814	Mdh	Malate dehydrogenase	33623	406	8	494	11	138	3	160	4
147	P46353	Drm	Phosphopentomutase	43991	396	5	159	4	118	2
148	P12879	RpsH	30S ribosomal protein S8	14868	388	11	62	4	104	2	195	4
149	P80866	YurY	Vegetative protein 296	29013	388	9	250	6	101	2
150	O31625	SpoVIF	Sporulation-specific transcription factor SpoVIF	9589	386	4	172	2	266	6	86	2
151	O32231	Rnr	Ribonuclease R	88695	382	10	229	7	72	4
152	P04969	RpsK	30S ribosomal protein S11	13916	371	8	299	6	309	5	286	5
153	Q795U4	YtkL	UPF0173 metal-dependent hydrolase YtkL	24816	370	5	198	4
154	P54531	YqiT	Leucine dehydrogenase	39967	369	9	334	8	65	2
155	P37465	MetG	Methionine--tRNA ligase	76140	364	7	66	2
156	O34788	BdhA	(R,R)-butanediol dehydrogenase	37318	362	8	254	5	183	3	125	4
157	Q06797	RplA	50S ribosomal protein L1	24973	355	8	510	11	453	13	404	11
158	O32210	YvgN	Glyoxal reductase	31643	354	8	224	4	81	1	36	1
159	Q05852	GtaB	UTP--glucose-1-phosphate uridylyltransferase	33049	348	9	31	1
160	Q06795	NusG	Transcription termination/antitermination protein NusG	20113	346	6	261	4	402	5	50	3
161	P39646	Pta	Phosphate acetyltransferase	34769	334	8	406	9	255	7	60	4
162	P09339	CitB	Aconitate hydratase	99272	334	6	89	2	47	1	52	1
163	P38494	YpfD	30S ribosomal protein S1 homolog	42376	331	6	461	10	183	4	33	2
164	P14577	RplP	50S ribosomal protein L16	16180	328	7	77	1	386	7	308	6
165	P11998	RibH	6,7-dimethyl-8-ribityllumazine synthase	16276	328	6	204	3	135	3	148	3
166	O32038	AspS	Aspartate--tRNA ligase	65934	326	7	194	3
167	P51831	FabG	3-oxoacyl-[acyl-carrier-protein] reductase FabG	26266	311	5	145	2	82	1	112	2
168	P19406	PhoA	Alkaline phosphatase 4	50243	307	5	112	1	26	1	181	2
169	P20964	Obg	GTPase ObgE	47659	306	5	69	2
170	O31742	RplS	50S ribosomal protein L19	13379	301	14	285	11	258	12	129	6
171	P42199	TcyA	L-cystine-binding protein TcyA	29496	295	6	302	5
172	O07634	YlaJ	Uncharacterized lipoprotein YlaJ	23370	290	8	115	4	153	4	118	4
173	P54518	YqhT	Uncharacterized peptidase YqhT	38096	286	4	27	1			25	1
174	P37472	HprT	Hypoxanthine-guanine phosphoribosyltransferase	20227	281	7	39	1			26	1
175	P37487	PpaC	Manganese-dependent inorganic pyrophosphatase	33968	281	5	197	4	48	1	44	1
176	Q796C3	SqhC	Sporulenol synthase	71179	276	4	69	3	81	4
177	O32106	PepA	Probable cytosol aminopeptidase	53624	275	4	328	7	260	6	259	9
178	P80879	Dps	General stress protein 20U	16583	270	5	135	2	132	2	59	2
179	P39773	GpmI	2,3-bisphosphoglycerate-independent phosphoglycerate mutase	56274	268	5	263	9	144	6	54	1
180	P21469	RpsG	30S ribosomal protein S7	17872	267	10	101	5	163	5	101	2
181	P21471	RpsJ	30S ribosomal protein S10	11658	263	6	155	4	242	6	138	4
182	P54616	FabI	Enoyl-[acyl-carrier-protein] reductase [NADH] FabI	27856	263	5	346	8	296	5	118	2
183	P08838	PtsI	Phosphoenolpyruvate-protein phosphotransferase	63039	262	6	233	4			40	1
184	O34962	YtsJ	Probable NAD-dependent malic enzyme 4	43640	261	7	193	5	240	7	146	4
185	P54474	YqfQ	Uncharacterized protein YqfQ	25882	261	6	28	1	193	5	97	2
186	Q04796	DapA	4-hydroxy-tetrahydrodipicolinate synthase	31022	258	8	73	3	25	1	20	1
187	O07609	YhfK	Uncharacterized sugar epimerase YhfK	22746	258	5	108	4	38	1	33	1
188	P36946	RbsD	D-ribose pyranase	14219	252	3	81	3
189	P18157	GlpK	Glycerol kinase	55046	244	4	156	2
190	O34660	DhaS	Putative aldehyde dehydrogenase DhaS	53848	239	6	103	3
191	P37464	SerS	Serine--tRNA ligase	48811	239	4	75	1			24	1
192	P53001	AspB	Aspartate aminotransferase	43061	236	4	147	2	89	1
193	O05268	YumC	Ferredoxin--NADP reductase 2	36818	235	7	142	5	42	1
194	P55873	RplT	50S ribosomal protein L20	13630	233	3	274	6	283	4	225	3
195	Q06752	CysS	Cysteine--tRNA ligase	53874	230	4	41	1	51	1	27	1
196	P46916	YtxO	Uncharacterized protein YtxO	16543	228	6	91	3	225	7	94	3
197	Q9KWU4	Pyc	Pyruvate carboxylase	127856	227	6	115	4
198	P30949	HemL	Glutamate-1-semialdehyde 2,1-aminomutase	46420	227	5	68	1
199	O32162	SufB	FeS cluster assembly protein SufB	52696	226	5	114	3	123	3	46	1
200	P80239	AhpC	Alkyl hydroperoxide reductase subunit C	20614	224	5	421	10	392	10	298	9
201	O31629	YjcG	UPF0477 protein YjcG	19649	223	4	159	7	67	2	41	1
202	P28619	Rph	Ribonuclease PH	26665	223	3			62	1	22	1
203	O31593	YhbJ	Putative efflux system component YhbJ	23608	204	5	156	4	91	3	103	3
204	P32959	PbpE	Penicillin-binding protein 4*	51405	204	5	84	1
205	O06012	AdhB	Uncharacterized zinc-type alcohol dehydrogenase-like protein AdhB	41182	203	6	45	2	101	4	110	5
206	P70998	SpeE	Spermidine synthase	31316	203	4	61	1
207	O07603	YhfE	Putative aminopeptidase YhfE	38712	202	3	65	2	44	2	28	1
208	P21468	RpsF	30S ribosomal protein S6	11118	201	5	175	4	613	9	71	1
209	P39605	NfrA1	FMN reductase (NADPH)	28302	200	5	130	3	26	1	62	2
210	P54547	Zwf	Glucose-6-phosphate 1-dehydrogenase	55597	199	7	189	6	31	1	54	2
211	P39148	GlyA	Serine hydroxymethyltransferase	45461	196	4	32	1			60	2
212	P32727	NusA	Transcription termination/antitermination protein NusA	41700	196	3	87	3	41	1
213	P37877	AckA	Acetate kinase	43110	194	5	193	5			39	2
214	Q06796	RplK	50S ribosomal protein L11	14922	193	7	172	6	231	7	178	5
215	P37455	Ssb	Single-stranded DNA-binding protein ssb	18731	193	3	57	1
216	P71088	Spo0M	Sporulation-control protein spo0M	29715	192	4	215	5	261	6	101	3
217	P20282	RpsM	30S ribosomal protein S13	13779	190	5	166	8	78	3	66	2
218	P54378	GcvT	Aminomethyltransferase	39783	189	3	170	3	210	6	110	3
219	P34957	QoxA	Quinol oxidase subunit 2	36259	188	3	196	4	129	3	171	4
220	P46920	OpuAA	Glycine betaine transport ATP-binding protein OpuAA	46439	185	4	99	2			21	1
221	P56849	RpmGA	50S ribosomal protein L33 1	5897	182	4	61	2	164	4	86	3
222	O34859	YkoV	Probable DNA repair protein YkoV	35043	182	2			34	2	28	1
223	O34628	YvlB	Uncharacterized protein YvlB	41056	180	3	94	2	51	1	26	1
224	P54419	MetK	S-adenosylmethionine synthase	44016	178	4	89	5	53	2	41	1
225	P50866	ClpX	ATP-dependent Clp protease ATP-binding subunit ClpX	46321	176	6	131	4			39	2
226	P21472	RpsL	30S ribosomal protein S12	15206	173	3	205	7	160	3	141	3
227	P36430	LeuS	Leucine--tRNA ligase	91485	170	5	57	1
228	P20277	RplQ	50S ribosomal protein L17	13742	170	4	177	4	38	1	107	2
229	P19582	Hom	Homoserine dehydrogenase	47464	168	3	92	2
230	P02394	RplL	50S ribosomal protein L7/L12	12743	163	4	280	7	90	1	147	5
231	P80859	GndA	6-phosphogluconate dehydrogenase, NADP(+)-dependent, decarboxylating	51742	162	4	292	3	135	3	91	3
232	P55872	InfC	Translation initiation factor IF-3	19720	161	3	128	2			36	1
233	P39120	CitZ	Citrate synthase 2	41702	160	5			89	2
234	P55179	PepT	Peptidase T	45481	158	4	165	2
235	P54519	YqhY	Uncharacterized protein YqhY	14625	155	3	71	2			30	1
236	P94494	Alr2	Alanine racemase 2	43620	152	4	165	3	310	6	379	7
237	C0H409	YkzV	UPF0752 membrane protein YkzV	5267	150	2	215	3	221	3	76	2
238	O30509	GatB	Aspartyl/glutamyl-tRNA(Asn/Gln) amidotransferase subunit B	53520	148	4	95	2
239	P96612	Ddl	D-alanine--D-alanine ligase	39106	147	2	38	2
240	P18159	PgcA	Phosphoglucomutase	64623	146	2	182	3	20	1
241	P39149	Upp	Uracil phosphoribosyltransferase	23022	142	4	159	3
242	O31571	YfhC	Putative NAD(P)H nitroreductase YfhC	22441	141	2	103	2	26	1
243	P36945	RbsK	Ribokinase	31119	139	2	208	5	148	4	24	1
244	P22250	GltX	Glutamate--tRNA ligase	55688	138	6	62	2
245	P54469	YqfD	Uncharacterized protein YqfD	45787	136	2	62	2	167	4	107	2
246	O31749	PyrH	Uridylate kinase	26067	134	2	85	2	61	1	71	1
247	O31681	YkvP	Spore protein YkvP	46266	134	2	97	2	324	8	164	5
248	P37477	LysS	Lysine--tRNA ligase	57503	134	2			37	1
249	P39762	AmpS	Aminopeptidase AmpS	45770	133	3	82	3
250	Q45477	IleS	Isoleucine--tRNA ligase	104779	133	2	75	2
251	O34954	YodH	Uncharacterized methyltransferase YodH	26052	132	1			35	1	65	1
252	Q45498	YktB	UPF0637 protein YktB	24601	128	2	93	2			34	1
253	O31796	Hfq	RNA-binding protein Hfq	8509	128	2	197	5	91	1	100	2
254	P24327	PrsA	Foldase protein PrsA	32490	125	3	58	1
255	O34743	YlbA	Uncharacterized protein YlbA	13485	124	2			37	1
256	P20429	RpoA	DNA-directed RNA polymerase subunit alpha	34778	120	4	395	14	70	2	281	11
257	O32078	YuaE	Uncharacterized protein YuaE	19099	120	1	110	1	167	3	60	1
258	P37887	CysK	Cysteine synthase	32799	117	3	22	1
259	P21474	RpsP	30S ribosomal protein S16	10128	116	2	78	2	63	2	92	3
260	P37945	Lon1	Lon protease 1	86553	115	3	70	2
261	P08164	NadE	NH(3)-dependent NAD(+) synthetase	30376	114	2	73	1
262	P80880	TrxB	Thioredoxin reductase	34498	112	2	127	3	191	4	39	2
263	P20278	RpmJ	50S ribosomal protein L36	4302	110	3	92	3	29	1	51	2
264	O34563	GlnH	ABC transporter glutamine-binding protein GlnH	29738	110	1	62	1	95	2	36	1
265	SWISS-PROT:P00761		Trypsin - Sus scrofa (Pig).	24394	109	3			127	3	122	3
266	P54376	GcvPA	Probable glycine dehydrogenase [decarboxylating] subunit 1	49397	109	2	42	1	62	1
267	P39634	RocA	1-pyrroline-5-carboxylate dehydrogenase	56285	108	2	66	2	61	2	21	1
268	SWISS-PROT:P13645	KRT10	Tax_Id	59475	106	3			218	4	111	2
269	P50743	Der	GTPase Der	48739	106	3			34	1	30	2
270	P45693	SpoVS	Stage V sporulation protein S	8791	106	2	183	3	33	1	51	1
271	P32731	RbfA	Ribosome-binding factor A	13379	106	2	46	1
272	P42974	AhpF	NADH dehydrogenase	54840	105	4	122	5	54	1
273	O34925	DeoD	Purine nucleoside phosphorylase DeoD-type	25362	105	3	90	2	96	2	31	1
274	O34934	PpnK2	Probable inorganic polyphosphate/ATP-NAD kinase 2	30234	104	2	113	2			74	2
275	P32726	RimP	Ribosome maturation factor RimP	17613	103	1	223	5	206	3
276	P54535	ArtP	Arginine-binding extracellular protein ArtP	28294	103	1	78	1			40	1
277	O32076	YuaG	Uncharacterized protein YuaG	55959	102	2	22	1
278	O34824	GlmM	Phosphoglucosamine mutase	48402	101	2	102	1	35	2	75	1
279	O34687	RpmF	50S ribosomal protein L32	6724	97	1			162	2	68	2
280	P46336	IolS	Protein IolS	35146	94	3	96	2
281	O32089	YuzC	Uncharacterized protein YuzC	14190	93	2			36	2	53	2
282	O32241	SdpI	Immunity protein SdpI	23278	93	1			66	1	194	3
283	P35136	SerA	D-3-phosphoglycerate dehydrogenase	57094	92	1	61	1
284	O32176	FadE	Probable acyl-CoA dehydrogenase	65295	91	3			31	1
285	O32180	YusN	Uncharacterized protein YusN	13130	84	3	36	1	42	2	32	1
286	P39138	RocF	Arginase	32134	83	2	98	2	58	1
287	P14949	TrxA	Thioredoxin	11386	82	1	130	3	108	2	84	3
288	P37956	SplB	Spore photoproduct lyase	39917	78	3	50	3
289	C0SPB0	YtcI	Uncharacterized acyl--CoA ligase YtcI	59288	77	1	95	3	116	2	81	2
290	P42920	RplC	50S ribosomal protein L3	22669	76	1	366	6	504	10	430	7
291	P21470	RpsI	30S ribosomal protein S9	14300	75	2	50	1	86	3	79	2
292	Q08352	Ald	Alanine dehydrogenase	39659	74	2	51	2			28	1
293	P42923	RplJ	50S ribosomal protein L10	18068	71	3	205	8	31	1	32	1
294	P12874	RpsQ	30S ribosomal protein S17	10193	64	2	49	2	52	4
295	O31760	RnjB	Ribonuclease J 2	61137	62	1	79	2	158	3	58	1
296	O32158	YurQ	Uncharacterized protein YurQ	14801	60	1	102	2	30	1
297	O34746	FabHA	3-oxoacyl-[acyl-carrier-protein] synthase 3 protein 1	33710	59	3	49	1
298	P42084	HutI	Imidazolonepropionase	45535	59	1	88	2	76	1
299	P50836	YpqA	Uncharacterized protein YpqA	16314	58	2	21	1	45	2	31	1
300	P39070	ClpQ	ATP-dependent protease subunit ClpQ	19466	57	1			109	1
301	P23966	MenB	1,4-Dihydroxy-2-naphthoyl-CoA synthase	29880	55	1	43	2	24	1	68	2
302	P46919	GpsA	Glycerol-3-phosphate dehydrogenase [NAD(P)+]	37413	54	2	27	1
303	P46323	CinA	Putative competence-damage inducible protein	45509	53	1	53	1
304	C0SP93	AccD	Acetyl-coenzyme A carboxylase carboxyl transferase subunit beta	32014	53	1	80	1
305	P46899	RplR	50S ribosomal protein L18	12961	52	1	36	1	45	2
306	P21473	RpsO	30S ribosomal protein S15	10567	51	3	22	1	21	1
307	O07631	TypA	GTP-binding protein TypA/BipA homolog	68346	51	1	43	1			27	1
308	C0H3X3	YezF	Uncharacterized membrane protein YezF	8383	47	1					56	2
309	C0H3R1	YuzM	Uncharacterized protein YuzM	9619	45	1			96	2	96	3
310	P54477	YqfT	Uncharacterized protein YqfT	9736	45	1					40	1
311	P49784	SpoIIIAG	Stage III sporulation protein AG	25533	45	1	46	2
312	P39062	AcsA	Acetyl-coenzyme A synthetase	64850	44	3	24	1
313	P26902	DppA	D-aminopeptidase	30139	43	2	46	2	27	1
314	P39121	DeoC	Deoxyribose-phosphate aldolase	23246	43	1	58	2
315	P04832	SspB	Small, acid-soluble spore protein B	6975	41	1	108	2	66	1
316	P13242	PyrG	CTP synthase	59681	39	2	118	2	54	1
317	P49778	Efp	Elongation factor P	20455	39	1	29	1
318	P46911	QcrA	Menaquinol-cytochrome c reductase iron-sulfur subunit	18724	38	1	29	1	48	1
319	P14193	Prs	Ribose-phosphate pyrophosphokinase	34846	37	1	84	2
320	P12047	PurB	Adenylosuccinate lyase	49453	36	1	32	1
321	P12875	RplN	50S ribosomal protein L14	13146	32	2	115	5	93	3	156	4
322	O34981	DapH	2,3,4,5-tetrahydropyridine-2,6-dicarboxylate N-acetyltransferase	24945	31	1			62	1	25	1
323	O07570	YhjP	Uncharacterized protein YhjP	66333	29	2			26	2	26	2
324	P37807	RpmB	50S ribosomal protein L28	6805	26	1	37	2	49	3
325	P12878	RpsN1	30S ribosomal protein S14	7241	26	1	45	2
326	O31816	YndM	Uncharacterized membrane protein YndM	20439	24	1	200	4	166	3	51	1
327	O08394	CypD	Probable bifunctional P-450/NADPH-P450 reductase 1	119394	22	1	119	3
328	O07513	Hit	Protein hit	16288	20	1	26	2
329	P37495	YybI	Uncharacterized protein YybI	30130			160	4
330	O31768	YmfJ	Uncharacterized protein YmfJ	9642			126	3			78	2
331	O31596	YjaZ	Uncharacterized protein YjaZ	29974					59	1
332	O07572	YhjR	Uncharacterized protein YhjR	17219			33	1	39	1	45	2
333	O31679	YkvN	Uncharacterized HTH-type transcriptional regulator YkvN	13561			22	2	24	1
334	P27876	TpiA	Triosephosphate isomerase	27013			576	11	309	8	222	7
335	P20458	InfA	Translation initiation factor IF-1	8208			28	1	68	2
336	P08065	SdhA	Succinate dehydrogenase flavoprotein subunit	65110			38	1	33	1
337	O32047	SecDF	Protein translocase subunit SecDF	81603			76	1
338	P54377	GcvPB	Probable glycine dehydrogenase [decarboxylating] subunit 2	54393			58	1	127	2
339	P24139	OppC	Oligopeptide transport system permease protein OppC	33599			77	1	120	2
340	P54608	YhcX	Hydrolase YhcX	60180			30	2			39	1
341	P80238	YdaG	General stress protein 26	15867			36	1			23	1
342	P12464	RpoE	DNA-directed RNA polymerase subunit delta	20387			30	1	21	1
343	P51777	CspD	Cold shock protein CspD	7305					143	2
344	P10725	Alr1	Alanine racemase 1	43237			44	1	80	1
345	O34443	Apt	Adenine phosphoribosyltransferase	18863			60	1
346	O34499	Pgl	6-phosphogluconolactonase	38387			137	4	41	1
347	P46898	RplF	50S ribosomal protein L6	19497			79	2	50	1	105	2
348	P55874	RpmI	50S ribosomal protein L35	7552			136	4	184	6	74	3
349	P19947	RpmD	50S ribosomal protein L30	6634			33	1	30	2
350	P12873	RpmC	50S ribosomal protein L29	7708			58	1	69	1	25	1
351	P39071	DhbA	2,3-dihydro-2,3-dihydroxybenzoate dehydrogenase	27437			101	1
